# Supplementary material for: Voltammetric Immunosensor to Track a Major Peanut Allergen (Ara h 1) in Food Products Employing Quantum Dot Labels
Source: Biosensors (Basel). 2021 Oct 29;11(11):426. doi: 10.3390/bios11110426 (PMC8615361; doi:10.3390/bios11110426)
Supplement: Supplementary file 1 [file biosensors-11-00426-s001.zip]

Archive with 1 entries (1 files):
- biosensors-1408431-supplementary.pdf
